# Supplementary material for: Whole-exome sequencing of selected bread wheat recombinant inbred lines as a useful resource for allele mining and bulked segregant analysis
Source: Front Genet. 2022 Nov 22;13:1058471. doi: 10.3389/fgene.2022.1058471 (PMC9723387; doi:10.3389/fgene.2022.1058471)
Supplement: Supplementary file 1 [file Table2.XLSX]

## Sheet: Foglio1
Supplementary Table S2. Statistics on sequencing and alignment data. The number of raw reads and of mapped reads per sample, the mean mapping quality (Phred scale) and the general error rate are reported.
Sample ID	# Total reads	# Mapped reads / %	Mean Mapping Quality	General error rate
1	102,385,919	102,086,038 / 99.71%	52.31	0.78%
2	118,188,343	117,755,705 / 99.63%	51.71	0.82%
3	161,619,889	161,134,264 / 99.70%	51.27	0.78%
4	105,350,592	105,036,269 / 99.70%	51.69	0.79%
5	103,377,323	103,038,888 / 99.67%	51.98	0.77%
6	138,132,395	137,226,731 / 99.34%	51.91	0.79%
7	116,397,320	116,015,562 / 99.67%	51.66	0.80%
8	178,195,575	177,675,016 / 99.71%	52.41	0.75%
9	150,812,438	150,308,027 / 99.67%	51.72	0.84%
10	131,786,683	131,349,556 / 99.67%	51.28	0.82%
11	102,848,343	102,493,643 / 99.66%	52.24	0.78%
12	160,886,468	160,401,505 / 99.70%	52.34	0.77%
13	120,032,802	119,674,728 / 99.70%	51.59	0.77%
14	141,505,729	141,070,080 / 99.69%	52.02	0.78%
15	153,502,219	153,009,867 / 99.68%	51.91	0.76%
16	145,442,517	144,970,982 / 99.68%	51.62	0.82%
17	119,790,131	119,437,174 / 99.71%	51.97	0.74%
18	163,104,293	162,600,450 / 99.69%	51.65	0.79%
19	190,919,971	190,206,592 / 99.63%	51.30	0.83%
20	128,407,253	127,979,699 / 99.67%	52.12	0.78%
21	96,084,556	95,782,924 / 99.69%	52.16	0.79%
22	140,448,172	140,045,879 / 99.71%	51.64	0.77%
23	181,269,553	180,711,638 / 99.69%	50.91	0.85%
24	146,389,006	145,887,355 / 99.66%	51.36	0.88%
25	231,528,191	230,723,402 / 99.65%	50.95	0.83%
26	277,046,056	275,851,770 / 99.57%	51.16	0.93%
27	187,980,099	187,321,780 / 99.65%	51.04	0.93%
28	208,149,883	207,441,905 / 99.66%	51.53	0.85%
29	208,332,861	207,615,454 / 99.66%	51.29	0.84%
30	172,830,748	172,133,054 / 99.60%	51.58	0.98%
31	230,799,644	229,852,106 / 99.59%	50.84	0.93%
32	156,868,848	156,212,591 / 99.58%	51.30	0.93%
33	162,538,422	161,887,882 / 99.60%	52.64	0.84%
34	135,586,589	135,121,002 / 99.66%	52.83	0.79%
35	171,011,733	170,424,347 / 99.66%	52.87	0.77%
36	133,505,401	133,026,813 / 99.64%	52.99	0.76%
37	194,541,742	193,729,571 / 99.58%	52.55	0.82%
38	199,931,694	199,273,689 / 99.67%	52.05	0.77%
39	126,391,631	125,944,929 / 99.65%	52.84	0.78%
40	180,508,607	179,928,119 / 99.68%	52.57	0.78%
41	133,319,998	132,867,853 / 99.66%	52.70	0.77%
42	126,608,184	126,184,494 / 99.67%	52.64	0.79%
43	126,203,066	125,739,406 / 99.63%	52.39	0.80%
44	140,771,609	140,209,164 / 99.60%	52.49	0.83%
45	145,803,142	145,184,174 / 99.58%	53.02	0.84%
46	142,827,410	142,310,527 / 99.64%	53.02	0.76%
47	156,578,501	155,959,518 / 99.60%	52.47	0.81%
48	123,132,838	122,722,867 / 99.67%	53.36	0.77%
