# Supplementary material for: Whole-exome sequencing of selected bread wheat recombinant inbred lines as a useful resource for allele mining and bulked segregant analysis
Source: Front Genet. 2022 Nov 22;13:1058471. doi: 10.3389/fgene.2022.1058471 (PMC9723387; doi:10.3389/fgene.2022.1058471)
Supplement: Supplementary file 2 [file Table3.XLSX]

## Sheet: Foglio1
Supplementary Table S3. Statistics on coverage data. The number of covered bp along with the average depth coverage are reported.
Sample ID	# Covered bp / %	Average Depth	# Covered Regions +/- 100 bp / %	Average Depth Regions +/- 100 bp	# Covered Regions +/- 200 bp / %	Average Depth Regions +/- 200 bp
1	187,447,378 / 81.4%	6.21	221,319,028 / 79.13%	5.86	240,382,870 / 75.46%	5.35
2	190,832,456 / 82.87%	7.60	226,212,248 / 80.88%	7.20	247,283,137 / 77.63%	6.60
3	194,701,867 / 84.56%	9.40	230,705,433 / 82.48%	8.86	251,405,902 / 78.93%	8.07
4	186,659,232 / 81.06%	6.71	221,355,811 / 79.14%	6.36	242,302,036 / 76.07%	5.84
5	192,203,527 / 83.47%	7.47	228,319,219 / 81.63%	7.08	250,585,257 / 78.67%	6.51
6	193,998,887 / 84.25%	8.19	230,622,803 / 82.45%	7.77	253,486,298 / 79.58%	7.15
7	189,170,208 / 82.15%	7.19	224,552,555 / 80.28%	6.82	245,988,694 / 77.22%	6.26
8	197,078,534 / 85.59%	10.13	233,690,364 / 83.55%	9.56	254,668,423 / 79.95%	8.70
9	198,489,759 / 86.2%	8.74	233,786,816 / 83.58%	8.21	253,362,596 / 79.54%	7.45
10	190,329,628 / 82.66%	6.49	223,161,549 / 79.79%	6.08	240,521,567 / 75.51%	5.53
11	191,728,512 / 83.26%	5.94	226,160,059 / 80.86%	5.62	246,547,021 / 77.40%	5.16
12	200,506,876 / 87.08%	8.46	236,583,536 / 84.58%	7.96	257,416,531 / 80.81%	7.26
13	191,237,072 / 83.05%	6.14	225,394,816 / 80.58%	5.81	245,349,194 / 77.02%	5.33
14	198,784,145 / 86.33%	8.11	234,833,058 / 83.96%	7.66	255,854,311 / 80.32%	7
15	198,083,659 / 86.02%	8.20	233,614,777 / 83.52%	7.72	253,690,113 / 79.64%	7.03
16	195,848,604 / 85.05%	7.75	230,807,705 / 82.52%	7.29	250,590,801 / 78.67%	6.65
17	185,282,028 / 80.46%	5.34	217,688,228 / 77.83%	5.04	235,534,004 / 73.94%	4.61
18	192,602,878 / 83.64%	7.12	226,683,779 / 81.04%	6.70	245,554,397 / 77.09%	6.11
19	195,741,551 / 85.01%	8.15	230,696,878 / 82.48%	7.67	250,420,380 / 78.62%	6.99
20	184,685,655 / 80.21%	5.24	217,145,319 / 77.63%	4.95	235,451,013 / 73.92%	4.54
21	179,611,056 / 78.00%	4.54	210,870,488 / 75.39%	4.29	228,263,124 / 71.66%	3.94
22	188,532,025 / 81.88%	6.14	221,430,017 / 79.17%	5.78	239,225,496 / 75.10%	5.28
23	193,650,924 / 84.10%	7.95	227,722,438 / 81.42%	7.47	245,969,575 / 77.22%	6.78
24	188,786,264 / 81.99%	6.36	221,376,429 / 79.15%	5.97	238,849,483 / 74.98%	5.44
25	194,745,251 / 84.57%	6.66	226,720,505 / 81.06%	6.20	242,557,227 / 76.15%	5.62
26	193,888,447 / 84.20%	7.13	224,622,807 / 80.31%	6.59	238,531,878 / 74.88%	5.94
27	190,182,214 / 82.59%	5.48	221,326,677 / 79.13%	5.12	237,328,954 / 74.51%	4.66
28	197,457,852 / 85.75%	6.77	229,978,135 / 82.22%	6.30	246,306,048 / 77.32%	5.71
29	195,012,642 / 84.69%	6.01	227,261,527 / 81.25%	5.62	244,203,233 / 76.66%	5.12
30	191,692,747 / 83.25%	5.47	223,410,048 / 79.87%	5.11	240,375,152 / 75.46%	4.67
31	193,825,800 / 84.17%	6.95	225,121,700 / 80.49%	6.44	239,994,416 / 75.34%	5.82
32	183,017,305 / 79.48%	4.67	212,009,757 / 75.8%	4.35	226,293,621 / 71.04%	3.96
33	222,560,115 / 96.65%	29.42	266,360,391 / 95.23%	27.75	298,828,457 / 93.81%	25.59
34	221,536,418 / 96.21%	24.63	264,923,755 / 94.72%	23.32	296,829,644 / 93.19%	21.54
35	223,640,566 / 97.12%	31.53	267,529,356 / 95.65%	29.88	299,736,897 / 94.10%	27.50
36	222,960,488 / 96.83%	23.96	266,575,803 / 95.31%	22.73	298,558,108 / 93.73%	21
37	222,670,208 / 96.70%	34.93	266,755,325 / 95.37%	33.17	299,941,698 / 94.16%	30.69
38	222,253,969 / 96.52%	35.79	265,959,662 / 95.09%	33.92	298,213,171 / 93.62%	31.20
39	222,999,305 / 96.84%	24.49	266,570,181 / 95.31%	23.21	298,759,493 / 93.79%	21.45
40	221,349,606 / 96.13%	30.31	264,443,576 / 94.54%	28.59	295,327,229 / 92.71%	26.18
41	222,039,901 / 96.43%	24.88	265,511,217 / 94.93%	23.59	297,413,137 / 93.37%	21.78
42	220,882,489 / 95.92%	23.21	263,694,957 / 94.28%	21.92	294,343,516 / 92.41%	20.15
43	221,131,185 / 96.03%	22.79	264,040,608 / 94.4%	21.53	294,981,940 / 92.61%	19.81
44	222,266,935 / 96.53%	27.10	265,941,641 / 95.08%	25.73	298,263,341 / 93.64%	23.79
45	223,668,234 / 97.13%	27.19	267,729,577 / 95.72%	25.83	300,419,875 / 94.31%	23.88
46	223,465,190 / 97.05%	27.41	267,279,110 / 95.56%	25.94	299,362,153 / 93.98%	23.87
47	222,543,623 / 96.65%	29.00	266,514,692 / 95.29%	27.56	299,432,715 / 94.00%	25.54
48	222,031,590 / 96.42%	22.56	264,758,970 / 94.66%	21.27	294,463,618 / 92.44%	19.47
