# Supplementary material for: Whole-exome sequencing of selected bread wheat recombinant inbred lines as a useful resource for allele mining and bulked segregant analysis
Source: Front Genet. 2022 Nov 22;13:1058471. doi: 10.3389/fgene.2022.1058471 (PMC9723387; doi:10.3389/fgene.2022.1058471)
Supplement: Supplementary file 6 [file Table4.XLSX]

## Sheet: Foglio1
Supplementary Table S4. List of the KASP primers used. The sequences of two forward primers labelled with FAM- and HEX- and of the common reverse primer is reported for each of the eight SNPs tested. The expected genotype is also reported.
SNP ID	Primer Allele FAM	Primer Allele HEX	Primer Common	Allele FAM	Allele HEX
SNP #01	GACGTGGCGCAGAAGCTGG	GGACGTGGCGCAGAAGCTGT	CCGCCCATCCCCATGGCCAT	G	T
SNP #02	GGAGCGGGCGCACATAACC	GGGAGCGGGCGCACATAACT	GTTGACAATGGTCAGACGGAGGATT	G	A
SNP #03	CAGCCCTCCTGCTGCTGCA	CAGCCCTCCTGCTGCTGCT	CCTCCGCGGATGTATCAGGCAT	T	A
SNP #04	GGCACCACCTACCGCAAGGT	GCACCACCTACCGCAAGGC	CGATCTCGATCCCGAGACAAAGAAA	T	C
SNP #05	GAACTGAAACTTGATTTCTTTTTTCAG	GCTGAACTGAAACTTGATTTCTTTTTTCAA	CGCTCGCCCAATCAATCAAAGGAAA	G	A
SNP #06	CACGAGCGTGTAGAGTGATCTCA	ACGAGCGTGTAGAGTGATCTCG	CCACGGTGCGCATCACAGGAA	T	C
SNP #07	ATTGAATGCCTCTGCTCTGCTC	ATTGAATGCCTCTGCTCTGCTG	CCAGATTGGAATTACTTCCTTCCCAAATT	C	G
SNP #08	GTTTCCCTTCCAGCTTTCTTTG	GCTGTTTCCCTTCCAGCTTTCTTTA	CAAGATGGCCAAGTGCAGGGGAA	G	A
