# Supplementary material for: Whole-exome sequencing of selected bread wheat recombinant inbred lines as a useful resource for allele mining and bulked segregant analysis
Source: Front Genet. 2022 Nov 22;13:1058471. doi: 10.3389/fgene.2022.1058471 (PMC9723387; doi:10.3389/fgene.2022.1058471)
Supplement: Supplementary file 9 [file Table5.XLSX]

## Sheet: Foglio1
Supplementary Table S5. Comparison between KASP and WES genotyping of eight SNP loci. N/A: missing values; 0/0: reference allele; 1/1: alterN/Ative allele; 0/1: heterozygous locus. Sample 6 = Rebelde; Sample 34 = Lankaodali
Sample ID	SNP #01			Sample ID	SNP #02			Sample ID	SNP #03			Sample ID	SNP #04			Sample ID	SNP #05			Sample ID	SNP #06			Sample ID	SNP #07			Sample ID	SNP #08
	KASP	WES			KASP	WES			KASP	WES			KASP	WES			KASP	WES			KASP	WES			KASP	WES			KASP	WES
2	G:G	0/0		1	G:G	0/0		1	T:T	0/0		2	T:T	0/0		1	G:G	0/0		3	T:T	0/0		2	C:C	0/0		2	G:G	0/0
3	G:G	0/0		5	G:G	0/0		3	T:T	0/0		4	T:T	0/0		2	G:G	0/0		5	T:T	0/0		3	C:C	0/0		3	G:G	0/0
4	G:G	0/0		11	G:G	0/0		6*	T:T	0/0		5	T:T	0/0		4	G:G	0/0		6*	T:T	0/0		7	C:C	0/0		4	G:G	0/0
6*	G:G	0/0		20	G:G	0/0		9	T:T	0/0		8	T:T	0/0		5	G:G	0/0		8	T:T	0/0		9	C:C	0/0		5	G:G	0/0
7	G:G	0/0		21	G:G	0/0		12	T:T	0/0		10	T:T	0/0		11	N/A	0/0		12	T:T	0/0		14	C:C	0/0		6*	G:G	0/0
8	G:G	0/0		25	G:G	0/0		15	T:T	0/0		17	T:T	0/0		15	G:G	0/0		13	T:T	0/0		16	C:C	0/0		7	G:G	0/0
9	G:G	0/0		27	G:G	0/0		16	T:T	0/0		18	T:T	0/0		17	G:G	0/0		14	T:T	0/0		18	C:C	0/0		11	G:G	0/0
11	G:G	0/0		28	G:G	0/0		21	T:T	0/0		19	T:T	0/0		20	G:G	0/0		15	T:T	0/0		19	C:C	0/0		12	G:G	0/0
12	G:G	0/0		34*	G:G	0/0		23	T:T	0/0		20	T:T	0/0		25	G:G	0/0		16	T:T	0/0		21	G:G	0/0		13	G:G	0/0
13	G:G	0/0		37	G:G	0/0		24	T:T	0/0		22	T:T	0/0		27	G:G	0/0		18	T:T	0/0		24	C:C	0/0		17	G:G	0/0
14	G:G	0/0		38	G:G	0/0		26	T:T	0/0		25	T:T	0/0		28	G:G	0/0		21	T:T	0/0		26	C:C	0/0		20	G:G	0/0
15	G:G	0/0		40	G:G	0/0		29	T:T	0/0		27	T:T	0/0		31	G:G	0/0		25	T:T	0/0		31	C:C	0/0		21	G:G	0/0
17	G:G	0/0		41	G:G	0/0		32	T:T	0/0		28	T:T	0/0		34*	G:G	0/0		26	T:T	0/0		34*	C:C	0/0		24	G:G	0/0
20	G:G	0/0		45	G:G	0/0		35	T:T	0/0		31	T:T	0/0		35	G:G	0/0		28	T:T	0/0		37	C:C	0/0		25	G:G	0/0
21	G:G	0/0		47	G:G	0/0		36	T:T	0/0		34*	T:T	0/0		36	G:G	0/0		33	T:T	0/0		38	C:C	0/0		28	G:G	0/0
23	G:G	0/0		48	G:G	0/0		41	T:T	0/0		37	T:T	0/0		37	G:G	0/0		37	T:T	0/0		40	C:C	0/0		31	G:G	0/0
25	G:G	0/0		2	A:A	2022-01-01		43	T:T	0/0		40	T:T	0/0		40	G:G	0/0		41	T:T	0/0		41	C:C	0/0		37	G:G	0/0
26	G:G	0/0		7	A:A	2022-01-01		2	A:A	2022-01-01		41	T:T	0/0		41	G:G	0/0		44	T:T	0/0		43	C:C	0/0		38	G:G	0/0
27	G:G	0/0		8	A:A	2022-01-01		8	A:A	2022-01-01		44	T:T	0/0		43	G:G	0/0		10	C:C	2022-01-01		47	C:C	0/0		39	G:G	0/0
28	G:G	0/0		10	A:A	2022-01-01		10	A:A	2022-01-01		45	T:T	0/0		44	G:G	0/0		24	C:C	2022-01-01		48	C:C	0/0		41	G:G	0/0
29	G:G	0/0		12	A:A	2022-01-01		14	A:A	2022-01-01		46	T:T	0/0		45	G:G	0/0		34*	C:C	2022-01-01		4	G:G	2022-01-01		43	G:G	0/0
31	G:G	0/0		13	A:A	2022-01-01		19	A:A	2022-01-01		47	T:T	0/0		46	G:G	0/0		35	C:C	2022-01-01		5	G:G	2022-01-01		46	G:G	0/0
33	G:G	0/0		14	A:A	2022-01-01		20	A:A	2022-01-01		1	C:C	2022-01-01		47	G:G	0/0		36	C:C	2022-01-01		6*	G:G	2022-01-01		8	A:A	2022-01-01
36	G:G	0/0		15	A:A	2022-01-01		27	A:A	2022-01-01		9	C:C	2022-01-01		48	G:G	0/0		38	C:C	2022-01-01		11	G:G	2022-01-01		14	A:A	2022-01-01
37	G:G	0/0		16	A:A	2022-01-01		28	A:A	2022-01-01		11	C:C	2022-01-01		3	A:A	2022-01-01		39	T:T	2022-01-01		20	G:G	2022-01-01		23	A:A	2022-01-01
39	G:G	0/0		18	A:A	2022-01-01		30	A:A	2022-01-01		13	C:C	2022-01-01		6*	A:A	2022-01-01		40	C:C	2022-01-01		22	G:G	2022-01-01		34*	A:A	2022-01-01
40	G:G	0/0		19	A:A	2022-01-01		31	A:A	2022-01-01		15	C:C	2022-01-01		8	A:A	2022-01-01		42	C:C	2022-01-01		27	G:G	2022-01-01		35	A:A	2022-01-01
41	G:G	0/0		22	A:A	2022-01-01		33	A:A	2022-01-01		24	C:C	2022-01-01		9	A:A	2022-01-01		43	C:C	2022-01-01		29	G:G	2022-01-01		40	A:A	2022-01-01
42	G:G	0/0		23	A:A	2022-01-01		34*	A:A	2022-01-01		26	C:C	2022-01-01		10	A:A	2022-01-01		45	C:C	2022-01-01		33	G:G	2022-01-01		42	A:A	2022-01-01
43	G:G	0/0		24	A:A	2022-01-01		37	A:A	2022-01-01		30	C:C	2022-01-01		12	A:A	2022-01-01		46	C:C	2022-01-01		35	G:G	2022-01-01		44	A:A	2022-01-01
46	G:G	0/0		31	A:A	2022-01-01		38	A:A	2022-01-01		33	C:C	2022-01-01		19	A:A	2022-01-01		1	C:C	N/A		36	G:G	2022-01-01		45	A:A	2022-01-01
30	T:T	2022-01-01		32	A:A	2022-01-01		40	A:A	2022-01-01		35	C:C	2022-01-01		22	A:A	2022-01-01		2	C:C	N/A		39	G:G	2022-01-01		47	A:A	2022-01-01
32	T:T	2022-01-01		33	A:A	2022-01-01		44	A:A	2022-01-01		36	C:C	2022-01-01		23	A:A	2022-01-01		4	C:C	N/A		45	G:G	2022-01-01		48	A:A	2022-01-01
34*	T:T	2022-01-01		35	A:A	2022-01-01		45	A:A	2022-01-01		38	T:T	2022-01-01		30	N/A	2022-01-01		7	N/A	N/A		46	G:G	2022-01-01		1	A:A	N/A
35	T:T	2022-01-01		36	A:A	2022-01-01		46	A:A	2022-01-01		39	T:T	2022-01-01		33	A:A	2022-01-01		9	C:C	N/A		1	G:G	N/A		9	A:A	N/A
38	T:T	2022-01-01		39	A:A	2022-01-01		47	A:A	2022-01-01		42	C:C	2022-01-01		38	A:A	2022-01-01		11	C:C	N/A		8	G:G	N/A		10	A:A	N/A
44	T:T	2022-01-01		43	A:A	2022-01-01		48	A:A	2022-01-01		43	C:C	2022-01-01		42	A:A	2022-01-01		17	T:T	N/A		10	G:G	N/A		15	A:A	N/A
45	T:T	2022-01-01		46	A:A	2022-01-01		4	A:A	N/A		48	C:C	2022-01-01		7	A:A	N/A		19	C:C	N/A		12	G:G	N/A		16	A:A	N/A
47	T:T	2022-01-01		3	A:A	N/A		5	A:A	N/A		3	C:C	N/A		13	A:A	N/A		20	C:C	N/A		13	G:G	N/A		18	A:A	N/A
48	T:T	2022-01-01		4	A:A	N/A		7	T:T	N/A		6*	C:C	N/A		14	A:A	N/A		22	C:C	N/A		15	G:G	N/A		19	A:A	N/A
1	T:T	N/A		6*	A:A	N/A		11	A:A	N/A		7	C:C	N/A		16	A:A	N/A		23	C:C	N/A		17	G:G	N/A		22	A:A	N/A
5	T:T	N/A		9	A:A	N/A		13	T:T	N/A		12	C:C	N/A		18	A:A	N/A		27	C:C	N/A		23	C:C	N/A		26	A:A	N/A
10	T:T	N/A		17	A:A	N/A		17	A:A	N/A		14	T:T	N/A		21	A:A	N/A		29	C:C	N/A		25	N/A	N/A		27	A:A	N/A
16	T:T	N/A		26	A:A	N/A		18	A:A	N/A		16	C:C	N/A		24	A:A	N/A		31	C:C	N/A		28	G:G	N/A		29	A:A	N/A
18	T:T	N/A		29	A:A	N/A		22	A:A	N/A		21	C:C	N/A		26	A:A	N/A		32	C:C	N/A		30	G:G	N/A		30	A:A	N/A
19	T:T	N/A		30	A:A	N/A		25	N/A	N/A		23	C:C	N/A		29	A:A	N/A		47	C:C	N/A		32	G:G	N/A		32	A:A	N/A
22	T:T	N/A		42	G:G	N/A		39	A:A	N/A		29	C:C	N/A		32	A:A	N/A		48	N/A	N/A		42	C:C	N/A		33	G:G	N/A
24	T:T	N/A		44	G:G	N/A		42	T:T	N/A		32	C:C	N/A		39	A:A	N/A		30	N/A	0/0		44	N/A	N/A		36	A:A	N/A
